# Supplementary material for: TikTok and Instagram as Putative Social Media in Promoting Healthy Eating Habits in Youths At-Risk for Eating/Feeding Disorders and Body Image Dissatisfaction
Source: Brain Sci. 2026 Mar 30;16(4):379. doi: 10.3390/brainsci16040379 (PMC13113989; doi:10.3390/brainsci16040379)
Supplement: Supplementary file 1 [file brainsci-16-00379-s001.zip]

Archive with 1 entries (1 files):
- brainsci-4186307-supplementary.pdf
